# Supplementary material for: On CA1 ripple oscillations in rats and the reassessment of asynchronicity evidence
Source: eLife. 2025 Dec 17;14:RP106201. doi: 10.7554/eLife.106201 (PMC12711197; doi:10.7554/eLife.106201)
Supplement: Supplementary file 1. [file elife-106201-supp1.zip]

Archive with 1 entries (1 files):
- SchefferTeixeira_Supplementary_File_1.odt
