# Supplementary material for: On CA1 ripple oscillations in rats and the reassessment of asynchronicity evidence
Source: eLife. 2025 Dec 17;14:RP106201. doi: 10.7554/eLife.106201 (PMC12711197; doi:10.7554/eLife.106201)
Supplement: Supplementary file 1. [file elife-106201-supp1.zip › SchefferTeixeira_Supplementary_File_1.odt]

Supplementary File 1 - Statistical table summarising all statistical comparisons carried out in the study.

						
Figure
Metric
Variables
Sample Size
Statistical Test
Confidence Intervals for the model coefficient
2A left
Ripple abundance (event counts per second) for left and right hippocampi.
Response: Counts per second: quantitative continuous.

Explanatory:
(1) Side: categorical nominal with two levels: left and right. Left was set as reference.
Only threshold = 2 std was tested, since it included ripple events for all other thresholds.
Nleft = 50
Nright = 40
Linear Mixed Model Regression 

Side
Coef. = 0.012
z = 1.44
P-value = 0.15


TOST

Bound = +- 0.032
p-value = 0.0084

Side
IC95% = [-0.004, 0.029]
2A right
Hedges’ g effect size for ripple abundance.
Effect size difference right minus left.
Nleft = 50
Nright = 40
Permutation t-test
Difference = 0.082301
P-value = 0.7
IC95% = [-0.33, 0.5]
2B
Ripple abundance (event counts per second) for left and right hippocampi using different threshold levels.
Response: Counts per second: quantitative continuous.

Explanatory:
(1) Side: categorical nominal with two levels: left and right. Left was set as reference.
(2) Detection threshold: quantitative discrete with levels from 2 to 10.
Nleft = 50
Nright = 40
with repeated measures across thresholds.
Linear Mixed Model Regression 

Side 
Coef. = 0.025 
z = 1.422
p-value = 0.155

Threshold 
Coef. = -0.051
z = -28.350
p-value = 8.33 x 10-177

Side x Threshold
Coeff = -0.003
z = -1.094
p-value = 0.274

Side
IC95% = [-0.009, 0.059]


Threshold
IC95% = [-0.054, -0.047]


Side x Threshold
IC95% = [-0.008, 0.002]
2C left
Ripple mean frequency for left and right hippocampi.
Response: Frequency: quantitative continuous.

Explanatory:
(1) Side: categorical nominal with two levels: left and right. Left was set as reference.
Nleft = 50
Nright = 40
Linear Mixed Model Regression 


Side
Coef. = -0.907
z = -0.801
P-value = 0.42


TOST

Bound = +- 4.87
p-value = 0.0076
Side
IC95% = [-3.124, 1.311]
2C right
Hedges’ g effect size for mean ripple frequency.
Effect size difference right minus left.
Nleft = 50
Nright = 40
Permutation t-test
Difference = 0.074833
P-value = 0.73
IC95% = [-0.337, 0.466]
2E left
Inter-ripple intervals (in seconds) for left and right hippocampi.
Response: Time: quantitative continuous.

Explanatory:
(1) Side: categorical nominal with two levels: left and right. Left was set as reference.
Nleft = 50
Nright = 40
Linear Mixed Model Regression 


Side
Coef. = -0.048
z = -1.505
P-value = 0.132

TOST

Bound = +- 0.12
p-value = 0.012
Side
IC95% = [-0.111, 0.015]
2E right
Hedges’ g effect size for inter-ripple intervals.
Effect size difference right minus left.
Nleft = 50
Nright = 40
Permutation t-test
Difference = -0.114
P-value = 0.6
IC95% = [-0.514, 0.29]
2G left
Mean number of cycles per ripple event for left and right hippocampi.
Response: Mean cycle counts: quantitative continuous.

Explanatory:
(1) Side: categorical nominal with two levels: left and right. Left was set as reference.
Nleft = 50
Nright = 40
Linear Mixed Model Regression 


Side
Coef. = 0.071
z = 1.017
P-value = 0.31


TOST

Bound = +- 0.28
p-value = 0.044
Side
IC95% = [-0.066, 0.207]
2G right
Hedges’ g effect size for number of cycles.
Effect size difference right minus left.
Nleft = 50
Nright = 40
Permutation t-test
Difference = 0.233
P-value = 0.28
IC95% = [-0.168, 0.627]
3C
Phase Locking Value (R) for ripple-filtered phase difference between ipsi- and contra-lateral electrodes.
Response: Phase Locking Value (R): quantitative continuous.

Explanatory:
(1) Side: categorical nominal with two levels: ipsi- and contra-lateral. Ipsi was set as reference.
Nipsi = 220
Ncontra = 245
Linear Mixed Model Regression 


Side
Coef. = -0.445
z = -44.797
P-value ~= 0

Coef. in % of intercept:
-84.6 %
Side
IC95% = [-0.464, -0.425]


3D
Phase Locking Value (R) for ripple-filtered phase difference between ipsi- and contra-lateral electrodes across shanks distances.
Response: Phase Locking Value (R): quantitative continuous.

Explanatory:
(1) Side: categorical nominal with two levels: ipsi- and contra-lateral. Ipsi was set as reference.
(2) Distance: quantitative discrete for distances between electrodes, from 0 mm to 1200 mm.
Nipsi = 220
Ncontra = 245
Linear Mixed Model Regression 


Side
Coef. = -0.629
z = -44.497
P-value ~= 0

Distance 
Coef. = -0.076
z = -18.700
P-value = 4.94 x 10-78

Side x Distance
Coeff = 0.077
z = 14.516
P-value = 9.64 x 10-48


Side
IC95% = [-0.656, -0.601]


Distance
IC95% = [-0.084, -0.068]


Side x Distance
IC95% = [0.067, 0.087]

3D ipsi
Phase Locking Value (R) for ripple-filtered phase difference for ipsi-lateral electrodes across shanks distances.
Response: Phase Locking Value (R): quantitative continuous.

Explanatory:
(1) Distance: quantitative discrete for distances between ipsi-lateral electrodes, from 0 mm to 1200 mm.
Nipsi = 220
Linear Mixed Model Regression 

Distance 
Coef. = -0.076
z = -13.578
P-value = 5.4 x 10-42

Coef. in % of intercept:
-10.73 %

Distance
IC95% = [-0.087, -0.065]

3D contra
Phase Locking Value (R) for ripple-filtered phase difference for contra-lateral electrodes across shanks distances.
Response: Phase Locking Value (R): quantitative continuous.

Explanatory:
(1) Distance: quantitative discrete for distances between contra-lateral electrodes, from 0 mm to 1200 mm.
Ncontra = 245
Linear Mixed Model Regression 

Distance 
Coef. = -0.001
z = -1.939
P-value = 0.053

Coef. in % of intercept:
-1.56 %
Distance
IC95% = [-0.003, 0.000]

3F
Cross-correlation peak of ripple amplitude between ipsi- and contra-lateral electrodes.
Response: Amplitude peaks: quantitative continuous.

Explanatory:
(1) Side: categorical nominal with two levels: ipsi- and contra-lateral. Ipsi was set as reference.
Nipsi = 220
Ncontra = 245
Linear Mixed Model Regression 

Side 
Coef. = -2.71 x 106
z = -49.477
P-value ~= 0


Coef. in % of intercept:
-89.4 %
Side
IC95% = [-2.8, -2.6] x 106


3G
Cross-correlation peak of ripple amplitude between ipsi- and contra-lateral electrodes.
Response: Amplitude peaks. quantitative continuous.

Explanatory:
(1) Side: categorical nominal with two levels: ipsi- and contra-lateral. Ipsi was set as reference.
(2) Distance: quantitative discrete for distances between electrodes, from 0 mm to 1200 mm.
Nipsi = 220
Ncontra = 245
Linear Mixed Model Regression 

Side
Coef. = -3.72 x 106
z = -47.3
P-value ~= 0

Distance 
Coef. = -0.42 x 106
z = -18.302
P-value = 8 x 10-75

Side x Distance
Coeff = 0.42 x 106
z = 14.339
P-value = 1.2 x 10-46
Side
IC95% = [-3.9, -3.6] x 106


Distance
IC95% = [-0.46, -0.37] x 106


Side x Distance
IC95% = [0.36, 0.48] x 106

3G ipsi
Cross-correlation peak of ripple-filtered signal between ipsi-lateral electrodes.
Response: Cross-correlation peak: quantitative continuous.

Explanatory:
(1) Distance: quantitative discrete for distances between electrodes, from 0 mm to 1200 mm.
Nipsi = 220

Linear Mixed Model Regression 

Distance 
Coef. = -0.41 x 106
z = -14.257
P-value = 4.03 x 10-46

Coef. in % of intercept:
-10.23 %

Distance
IC95% = [-0.46, -0.35] x 106


3G contra
Cross-correlation peak of ripple-filtered signal between contra-lateral electrodes.
Response: Cross-correlation peak: quantitative continuous.

Explanatory:
(1) Distance: quantitative discrete for distances between electrodes, from 0 mm to 1200 mm.
Ncontra = 245

Linear Mixed Model Regression 

Distance 
Coef. = -0.0094 x 106
z = -2.749
P-value = 0.006

Coef. in % of intercept:
-2.44 %

Distance
IC95% = [-0.016, -0.027] x 106


Supp 3A
Phase Locking Value (R) for ripple-filtered phase difference during ripple events between ipsi- and contra-lateral electrodes.
Response: Phase Locking Value (R): quantitative continuous.

Explanatory:
(1) Side: categorical nominal with two levels: ipsi- and contra-lateral. Ipsi was set as reference.
Nipsi = 220
Ncontra = 245
Linear Mixed Model Regression 


Side
Coef. = -0.568
z = -45.370
P-value ~= 0

Coef. in % of intercept:
-83.9 %
Side
IC95% = [-0.592, -0.543]


Supp 3B
Phase Locking Value (R) for ripple-filtered phase difference during ripple events between ipsi- and contra-lateral electrodes across shanks distances.
Response: Phase Locking Value (R): quantitative continuous.

Explanatory:
(1) Side: categorical nominal with two levels: ipsi- and contra-lateral. Ipsi was set as reference.
(2) Distance: quantitative discrete for distances between electrodes, from 0 mm to 1200 mm.
Nipsi = 220
Ncontra = 245
Linear Mixed Model Regression 


Side
Coef. = -0.787
z = -43.025
P-value ~= 0

Distance 
Coef. = -0.093
z = -17.649
P-value = 1.03 x 10-69

Side x Distance
Coeff = 0.091
z = 13.278
P-value = 3.12 x 10-40

Side
IC95% = [-0.822, -0.751]


Distance
IC95% = [-0.104, -0.083]


Side x Distance
IC95% = [0.078, 0.105]

Supp 3B ipsi
Phase Locking Value (R) for ripple-filtered phase difference during ripple events for ipsi-lateral electrodes across shanks distances.
Response: Phase Locking Value (R): quantitative continuous.

Explanatory:
(1) Distance: quantitative discrete for distances between ipsi-lateral electrodes, from 0 mm to 1200 mm.
Nipsi = 220
Linear Mixed Model Regression 

Distance 
Coef. = -0.091
z = -14.434
P-value = 3.17 x 10-47

Coef. in % of intercept:
-10.25 %

Distance
IC95% = [-0.104, -0.079]

Supp 3B
contra
Phase Locking Value (R) for ripple-filtered phase difference during ripple events for contra-lateral electrodes across shanks distances.
Response: Phase Locking Value (R): quantitative continuous.

Explanatory:
(1) Distance: quantitative discrete for distances between contra-lateral electrodes, from 0 mm to 1200 mm.
Ncontra = 245
Linear Mixed Model Regression 

Distance 
Coef. = -0.006
z = -5.346
P-value = 9 x 10-8

Coef. in % of intercept:
-4.83 %
Distance
IC95% = [-0.009, -0.004]

4C
Correlation Coefficient (r) for instantaneous ripple amplitude between ipsi- and contra-lateral electrodes.
Response: Person’s Correlation Coefficient (r): quantitative continuous.

Explanatory:
(1) Side: categorical nominal with two levels: ipsi- and contra-lateral. Ipsi was set as reference.
Nipsi = 220
Ncontra = 245
Linear Mixed Model Regression 


Side
Coef. = -0.099
z = -13.871
P-value = 9.5 x 10-44

Coef. in % of intercept:
-11.2%
Side
IC95% = [-0.113, -0.085]


4D
Correlation Coefficient (r) for instantaneous ripple amplitude between ipsi- and contra-lateral electrodes across shanks distances.
Response: Person’s Correlation Coefficient (r): quantitative continuous.

Explanatory:
(1) Side: categorical nominal with two levels: ipsi- and contra-lateral. Ipsi was set as reference.
(2) Distance: quantitative discrete for distances between electrodes, from 0 mm to 1200 mm.
Nipsi = 220
Ncontra = 245
Linear Mixed Model Regression 


Side
Coef. = -0.144
z = -11.420
P-value = 3.3 x 10-30

Distance 
Coef. = -0.027
z = -7.486
P-value = 7.1 x 10-14

Side x Distance
Coeff = 0.017
z = 3.684
P-value = 2.3 x 10-4


Side
IC95% = [-0.169, -0.119]


Distance
IC95% = [-0.034, -0.020]


Side x Distance
IC95% = [0.008, 0.027]

4D ipsi
Correlation Coefficient (r) for instantaneous ripple amplitude between ipsi-lateral electrodes across shanks distances.
Response: Person’s Correlation Coefficient (r): quantitative continuous.

Explanatory:
(1) Distance: quantitative discrete for distances between ipsi-lateral electrodes, from 0 mm to 1200 mm.
Nipsi = 220
Linear Mixed Model Regression 

Distance 
Coef. = -0.028
z = -7.671
P-value = 1.7 x 10-14

Coef. in % of intercept:
-3 %

Distance
IC95% = [-0.036, -0.021]

4D contra
Correlation Coefficient (r) for instantaneous ripple amplitude between contra-lateral electrodes across shanks distances.
Response: Person’s Correlation Coefficient (r): quantitative continuous.

Explanatory:
(1) Distance: quantitative discrete for distances between contra-lateral electrodes, from 0 mm to 1200 mm.


Ncontra = 245
Linear Mixed Model Regression 

Distance 
Coef. = -0.010
z = -3.927
P-value = 8.6 x 10-5

Coef. in % of intercept:
-1.3 %
Distance
IC95% = [-0.015, -0.005]

4F
Cross-correlation peak of instantaneous ripple amplitude between ipsi- and contra-lateral electrodes across shanks distances.
Response: Cross-correlation peak: quantitative continuous.

Explanatory:
(1) Side: categorical nominal with two levels: ipsi- and contra-lateral. Ipsi was set as reference.
Nipsi = 220
Ncontra = 245
Linear Mixed Model Regression 


Side
Coef. = -0.95 x 106
z = -28.667
P-value = 9.9 x 10-181

Coef. in % of intercept: -11.9%
Side
IC95% = [-1.01, -0.88] x 106


4G
Cross-correlation peak of instantaneous ripple amplitude between ipsi- and contra-lateral electrodes across shanks distances.
Response: Cross-correlation peak: quantitative continuous.

Explanatory:
(1) Side: categorical nominal with two levels: ipsi- and contra-lateral. Ipsi was set as reference.
(2) Distance: quantitative discrete for distances between electrodes, from 0 mm to 1200 mm.
Nipsi = 220
Ncontra = 245
Linear Mixed Model Regression 


Side
Coef. = -1.4 x 106
z = -27.267
P-value = 1.04 x 10-163

Distance 
Coef. = -0.22 x 106
z = -14.495
P-value = 1.31 x 10-47

Side x Distance
Coeff = 0.19 x 106
z = 9.672
P-value = 4 x 10-22


Side
IC95% = [-1.5, -1.3] x 106


Distance
IC95% = [-0.24, -0.19] x 106


Side x Distance
IC95% = [0.15, 0.22] x 106

4G ipsi
Cross-correlation peak of instantaneous ripple amplitude between ipsi-lateral electrodes across shanks distances.
Response: Cross-correlation peak: quantitative continuous.

Explanatory:
(1) Distance: quantitative discrete for distances between ipsi-lateral electrodes, from 0 mm to 1200 mm.
Nipsi = 220
Linear Mixed Model Regression 

Distance 
Coef. = -0.22 x 106 
z = -12.765
P-value = 2.6 x 10-37

Coef. in % of intercept:
-2.58 %

Distance
IC95% = [-0.25, -0.19] x 106

4G contra
Cross-correlation peak of instantaneous ripple amplitude between contra-lateral electrodes across shanks distances.
Response: Cross-correlation peak: quantitative continuous.

Explanatory:
(1) Distance: quantitative discrete for distances between contra-lateral electrodes, from 0 mm to 1200 mm.
Ncontra = 245
Linear Mixed Model Regression 

Distance 
Coef. = -0.031 x 106
z = -3.575
P-value = 3.5 x 10-4

Coef. in % of intercept:
-0.44 %
Distance
IC95% = [-0.047, -0.0140] x 106

 4 Supp 1 A
Phase Locking Value (R) for ripple-filtered phase difference between ipsi- and contra-lateral electrodes. Averaged across single sessions.
Response: Phase Locking Value (R): quantitative continuous.

Explanatory:
(1) Side: categorical nominal with two levels: ipsi- and contra-lateral.
Nipsi = 8
Ncontra = 8
Paired T-Test

R difference (ipsi - contra) = 0.44

t-value = 18.81
p-value = 2.98 x 10-7
dof = 7
State
IC95% = [0.38, 0.49]
 4 Supp 1 B
Correlation Coefficient (r) for instantaneous ripple amplitude between ipsi- and contra-lateral electrodes. Averaged across single sessions.
Response: Person’s Correlation Coefficient (r): quantitative continuous.

Explanatory:
(1) Side: categorical nominal with two levels: ipsi- and contra-lateral.
Nipsi = 8
Ncontra = 8
Paired T-Test

r difference (ipsi - contra) = 0.1

t-value = 4.3
p-value = 0.0035
dof = 7
State
IC95% = [0.048, 0.166]
4 Supp 2 A left
Phase Locking Value (R) for ripple-filtered phase difference between ipsi- and contra-lateral electrodes.
Response: Phase Locking Value (R): quantitative continuous.

Explanatory:
(1) Side: categorical nominal with two levels: ipsi- and contra-lateral. Ipsi was set as reference.
Nipsi = 122
Ncontra = 121
Linear Mixed Model Regression 


Side
Coef. = -0.331
z = -22.291
P-value = 4.47 x 10-110


Side
IC95% = [-0.360, -0.302]


4 Supp 2 A right
Correlation Coefficient (r) for instantaneous ripple amplitude between ipsi- and contra-lateral electrodes.
Response: Person’s Correlation Coefficient (r): quantitative continuous.

Explanatory:
(1) Side: categorical nominal with two levels: ipsi- and contra-lateral. Ipsi was set as reference.
Nipsi = 122
Ncontra = 121
Linear Mixed Model Regression 


Side
Coef. = -0.095
z = -10.05
P-value = 9.19 x 10-24


Side
IC95% = [-0.113, -0.076]


4 Supp 2 B
Hedges’ g effect sizes for phase and amplitude coupling.
Left: Hedges’ g effect sizes (ipsi - contra) for Phase and Amplitude separately.

Right: Hedges’ g effect size difference for Phase and Amplitude effect sizes (deltas’ g). Positive values indicate a higher effect size for Phase (i.e., a higher difference between ipsi- and contra-lateral phase coupling metric than amplitude coupling metric).
Nipsi = 122
Ncontra = 121
Permutation t-test

Phase
Difference = 2.79
P-value = 0.0002

Amplitude
Difference = 1.18
P-value = 0.0002 

Deltas’ g 
(Phase - Amplitude)
Difference = 1.61
P-value ~= 0

Phase
IC95% = [2.48, 3.16]

Amplitude
IC95% = [0.86, 1.57]

Phase - Amplitude
IC95% = [1.13, 2.12]


5A
Hedges’ g effect sizes for Figure 3C, phase-phase coupling (Phase), measured as Phase Locking Value, and Figure 4C, amplitude – amplitude (Amplitude) coupling, measured as Pearson's Correlation Coefficient.
Left: Hedges’ g effect sizes (ipsi - contra) for Phase and Amplitude separately.

Right: Hedges’ g effect size difference for Phase and Amplitude effect sizes (deltas’ g). Positive values indicate a higher effect size for Phase (i.e., a higher difference between ipsi- and contra-lateral phase coupling metric than amplitude coupling metric).
Nipsi = 220
Ncontra = 245
Permutation t-test

Phase
Difference = 3.99
P-value ~= 0

Amplitude
Difference = 0.859
P-value ~= 0 

Deltas’ g 
(Phase - Amplitude)
Difference = 3.2
P-value ~= 0

Phase
IC95% = [3.44, 4.48]

Amplitude
IC95% = [0.62, 1.05]

Phase - Amplitude
IC95% = [2.94, 3.48]


5B
Paired Hedges’ g effect sizes differences (phase - amplitude) for each session separately from Figure 5A. Figure shows the paired difference between phase and amplitude.
Response: Hedges’ g effect sizes differences: quantitative continuous.

Explanatory:
(1) Analysis type: categorical nominal with two levels: phase and amplitude.
Nphase = 8
Namplitude = 8
Paired T-test

Analysis type
Mean difference = 1.765
t – value = 4.58
P-value = 0.00254
Analysis type 
IC95% = [1.11, 2.49]

5C
Hedges’ g effect sizes for Figure 3F, phase-phase coupling (Phase), measured as cross-correlation peak value for ripple-filtered signal, and Figure 4F, amplitude – amplitude (Amplitude) coupling, measured as cross-correlation peak value for ripple instantaneous amplitude.
Left: Hedges’ g effect sizes (ipsi - contra) for Phase and Amplitude separately.

Right: Hedges’ g effect size difference for Phase and Amplitude effect sizes (deltas’ g). Positive values indicate a higher effect size for Phase (i.e., a higher difference between ipsi- and contra-lateral phase coupling metric than amplitude coupling metric).
Nipsi = 220
Ncontra = 245
Permutation t-test

Phase
Difference = 4.31
P-value ~= 0

Amplitude
Difference = 2.07
P-value ~= 0 

Deltas’ g 
(Phase - Amplitude)
Difference = 3.28
P-value ~= 0

Phase
IC95% = [3.68, 4.91]

Amplitude
IC95% = [1.76, 2.32]

Phase - Amplitude
IC95% = [3.01, 3.55]


5D
Paired Hedges’ g effect sizes differences (phase - amplitude) for each session separately from Figure 5C. Figure shows the paired difference between phase and amplitude.
Response: Hedges’ g effect sizes differences: quantitative continuous.

Explanatory:
(1) Analysis type: categorical nominal with two levels: phase and amplitude.
Nphase = 8
Namplitude = 8
Paired T-test

Analysis type
Mean difference = 2.757
t-value = 3.94
P-value = 0.0056
Analysis type 
IC95% = [1.419, 3.957]

5 Supp 1 A left
Ripple abundance (event counts per second) across states.
Response: Counts per second: quantitative continuous.

Explanatory:
(1) State: categorical nominal with two levels: pre- and post-maze. Pre was set as reference.
Npre = 90
Npost = 90
Linear Mixed Model Regression 


State
Coef. = 0.039
z = 6.861
P-value = 6.85 x 10-12


State
IC95% = [0.028, 0.050]

5 Supp 1 A right
Hedges’ g effect size for ripple counts.
Effect size difference post minus pre.
Npre = 90
Npost = 90
Permutation t-test
Difference = 1.14
P-value = 0.0002
IC95% = [0.84, 1.53]
5 Supp 1 B
Average ripple abundance (event counts per second) across states.
Response: Counts per second: quantitative continuous.

Explanatory:
(1) State: categorical nominal with two levels: pre- and post-maze. Pre was set as reference.
Npre = 8
Npost = 8
Paired T-test

counts difference (post – pre) = 0.038

t-value = 5.80
p-value = 0.00066
dof = 7
IC95% = [0.022, 0.053]
5 Supp 1 C
Phase Locking Value (R) for ripple-filtered phase difference between ipsi- and contra-lateral electrodes across states.
Response: Phase Locking Value (R): quantitative continuous.

Explanatory:
(1) Side: categorical nominal with two levels: ipsi- and contra-lateral. Ipsi was set as reference.
(2) State: categorical nominal with two levels: pre- and post-maze. Pre was set as reference.
Nipsi = 220
Ncontra = 245
Linear Mixed Model Regression 


Side
Coef. = -0.444
z = -44.107
P-value ~= 0

State 
Coef. = -0.010
z = -0.938
P-value = 0.348

Side x State
Coeff = 0.004
z = 0.257
P-value = 0.797


Side
IC95% = [-0.463, -0.424]


State
IC95% = [-0.030, 0.011]


Side x State
IC95% = [-0.024, 0.031]

5 Supp 1 D
Correlation Coefficient (r) for instantaneous ripple amplitude between ipsi- and contra-lateral electrodes across states (pre- and post-maze exposition).
Response: Person’s Correlation Coefficient (r): quantitative continuous.

Explanatory:
(1) Side: categorical nominal with two levels: ipsi- and contra-lateral. Ipsi was set as reference.
(2) State: categorical nominal with two levels: pre- and post-maze. Pre was set as reference.
Nipsi = 220
Ncontra = 245
Linear Mixed Model Regression 


Side
Coef. = -0.1
z = -13.247
P-value = 4.69 x 10-40

State 
Coef. = -0.001
z = -0.108
P-value = 0.914

Side x State
Coeff = 0.011
z = 1.026
P-value = 0.305

Side
IC95% = [-0.116, -0.086]


State
IC95% = [-0.016, 0.014]


Side x State
IC95% = [-0.010, 0.032]

5 Supp 1 E
Phase Locking Value (R) for ripple-filtered phase difference between ipsi- and contra-lateral electrodes. Averaged across single sessions.
Response: Phase Locking Value (R): quantitative continuous.

Explanatory:
(1) Side: categorical nominal with two levels: ipsi- and contra-lateral. Ipsi was set as reference.
(2) State: categorical nominal with two levels: pre- and post-maze. Pre was set as reference.
Nipsi = 8
Ncontra = 8
Linear Mixed Model Regression 


Side
Coef. = -0.438
z = -23.335
P-value = 1.96 x 10-120

State 
Coef. = -0.010
z = -0.536
P-value = 0.592

Side x State
Coeff = 0.004
z = 0.154
P-value = 0.878

Post-hoc pairwise t-tests (Benjamini–Hochberg FDR at 0.05) comparisons show
that only the pre-post comparison within either ipsi (ipsi_post vs ipsi_pre) or contralateral (contra_post vs contra_pre) was non‑significant (p‑adj = 0.22 and 0.16, respectively), whereas all other pairwise comparisons were statistically significant (p‑adj < 0.05).
Side
IC95% = [-0.475, -0.402]


State
IC95% = [-0.047, 0.027]


Side x State
IC95% = [-0.048, 0.056]

5 Supp 1 F
Correlation Coefficient (r) for instantaneous ripple amplitude between ipsi- and contra-lateral electrodes. Averaged across single sessions.
Response: Person’s Correlation Coefficient (r): quantitative continuous.

Explanatory:
(1) Side: categorical nominal with two levels: ipsi- and contra-lateral. Ipsi was set as reference.
(2) State: categorical nominal with two levels: pre- and post-maze. Pre was set as reference.
Nipsi = 8
Ncontra = 8
Linear Mixed Model Regression 


Side
Coef. = -0.108
z = -5
P-value = 5.73 x 10-7

State 
Coef. = -0.004
z = -0.187
P-value = 0.851

Side x State
Coeff = 0.008
z = 0.278
P-value = 0.781

Post-hoc pairwise t-tests (Benjamini–Hochberg FDR at 0.05) comparisons show
that only the pre-post comparison within either ipsi (ipsi_post vs ipsi_pre) or contralateral (contra_post vs contra_pre) was non‑significant (p‑adj = 0.78 and 0.73, respectively), whereas all other pairwise comparisons were statistically significant (p‑adj < 0.05).
Side
IC95% = [-0.15, -0.066]


State
IC95% = [-0.046, 0.038]


Side x State
IC95% = [-0.051, 0.068]


6A
Ripple coincidence between ipsi- and contra-lateral electrodes measured as the proportion of overlapping ripple events in 5, 50 of 100 ms bins.
Response: Proportion (%): quantitative continuous.

Explanatory:
(1) Side: categorical nominal with two levels: ipsi- and contra-lateral. Ipsi was set as reference.

(2) Bin size (ms): quantitative discrete with values 5, 50 and 100 ms.
Nipsi = 220
Ncontra = 245
Linear Mixed Model  Regression

Side
Coef. = -0.228
z = -21.495
P-value = 1.7 x 10-102

Bin size 
Coef. = 3.2 x 10-3
z = 26.674
P-value = 9.4 x 10-157

Side vs Bin size
Coef. = 1.4 x 10-3
z = 8.815
P-value = 1.2 x 10-18


Tukey HSD (FWER = 0.05) post-hoc pairwise comparisons show significant differences between all conditions.

Side
IC95% = [-0.248, -0.207]

Bin size
IC95% = [2.9, 3.4] x 10-3

Side x  Bin size
IC95% = [1.1, 1.8] x 10-3


6B
Hedges’ g effect sizes for ripple coincidences.
Response: Hedges’ g effect sizes: quantitative continuous.

Explanatory:
(1) Side: categorical nominal with two levels: ipsi- and contra-lateral. Difference is shown as Ipsi minus Contra.

(2) Bin size (ms): categorical ordinal with values 5, 50 and 100 ms bins.

Nipsi = 220
Ncontra = 245
Permutation t-test

5 ms
Difference = 1.7
P-value ~= 0

50 ms
Difference = 0.769
P-value ~= 0

100 ms
Difference = 0.706
P-value ~= 0

5 ms
IC95% = [1.41, 1.98]

50 ms
IC95% = [0.528, 0.984]

100 ms
IC95% = [0.465, 0.919]


6C
Cross-correlation of binarized ripple events  between ipsi- and contra-lateral electrodes. 
Response: Counts: quantitative discrete.

Explanatory:
(1) Side: categorical nominal with two levels: ipsi- and contra-lateral. Ipsi was set as reference.

(2) Bin size (ms): quantitative discrete with values 5, 50 and 100 ms.
Nipsi = 220
Ncontra = 245
Linear Mixed Model  Regression

Side
Coef. = -517.531
z = -24.762
P-value = 2.3 x 10-135

Bin size 
Coef. = 5.196
z = 22.137
P-value = 1.4 x 10-108

Side vs Bin size
Coef. = 2.94
z = 9.1
P-value = 9 x 10-20


Tukey HSD (FWER = 0.05) post-hoc pairwise comparisons show significant differences between all conditions except one: “contra – 50 ms bin” vs “ipsi – 5 ms bin”.

Side
IC95% = [-558, -477]

Bin size
IC95% = [4.7, 5.7]

Side x  Bin size
IC95% = [2.3, 3.6]


6D
Hedges’ g effect sizes for ripple cross-correlations.
Response: Hedges’ g effect sizes: quantitative continuous.

Explanatory:
(1) Side: categorical nominal with two levels: ipsi- and contra-lateral. Difference is shown as Ipsi minus Contra.

(2) Bin size (ms): categorical ordinal with values 5, 50 and 100 ms bins.
Nipsi = 220
Ncontra = 245
Permutation t-test

5 ms
Difference = 1.92
P-value ~= 0

50 ms
Difference = 1.07
P-value ~= 0

100 ms
Difference = 0.957
P-value ~= 0

5 ms
IC95% = [1.64, 2.18]

50 ms
IC95% = [0.804, 1.3]

100 ms
IC95% = [0.699, 1.18]


7G left
Phase Locking Value (R) of pyramidal cell spike phases during ipsi- and contralateral ripples.
Response: Phase Locking Value (R): quantitative continuous.

Explanatory:
(1) Side: categorical nominal with two levels: ipsi- and contra-lateral. Ipsi was set as reference.
Npyr = 559
Linear Mixed Model  Regression

Side
Coef. = -0.155
z = -56.052
P-value ~= 0
Side
IC95% = [-0.16, -0.15]

7G right
Firing rate difference of pyramidal cells inside versus outside ripple events during ipsi- and contralateral ripples.
Response: Firing rate difference (Hz): quantitative continuous.

Explanatory:
(1) Side: categorical nominal with two levels: ipsi- and contra-lateral. Ipsi was set as reference.
Npyr = 559
Linear Mixed Model  Regression

Side
Coef. = -0.166
z = -1.233
P-value = 0.218
Side
IC95% = [-0.431,  0.098]

7H left
Phase Locking Value (R) of interneurons spike phases during ipsi- and contralateral ripples.
Response: Phase Locking Value (R): quantitative continuous.

Explanatory:
(1) Side: categorical nominal with two levels: ipsi- and contra-lateral. Ipsi was set as reference.
Nint = 128
Linear Mixed Model  Regression

Side
Coef. = -0.106
z = -19.525
P-value = 6.77 x 10-85
Side
IC95% = [-0.117, -0.096]

7H right
Firing rate difference of interneurons inside versus outside ripple events during ipsi- and contralateral ripples.
Response: Firing rate difference (Hz): quantitative continuous.

Explanatory:
(1) Side: categorical nominal with two levels: ipsi- and contra-lateral. Ipsi was set as reference.
Nint = 128
Linear Mixed Model  Regression

Side
Coef. = -1.191
z = -0.511
P-value = 0.610
Side
IC95% = [-5.76,  3.38]

7I
Proportion of significant pyramidal cells coupled to ripple phase.
Response: Proportion: quantitative continuous.

Explanatory:
(1) Side: categorical nominal with two levels: ipsi- and contra-lateral. Ipsi was set as reference.
Npyr = 559
Proportion

Side
Ipsi: 0.85
Contra: 0.047

Proportion difference (contra minus ipsi)

Difference = -0.805
P-value ~= 0
Side
IC95% = [-0.839, -0.773]
7J
Proportion of significant interneurons coupled to ripple phase.
Response: Proportion: quantitative continuous.

Explanatory:
(1) Side: categorical nominal with two levels: ipsi- and contra-lateral. Ipsi was set as reference.
Nint = 128
Proportion

Side
Ipsi: 0.95
Contra: 0.66

Proportion difference (contra minus ipsi)

Difference = -0.281
P-value ~= 0
Side
IC95% = [-0.375, -0.211]
7A Supp 2
Phase Locking Value (R) of pyramidal spike phases during ipsi- and contralateral ripples across shanks distances.
Response: Phase Locking Value (R): quantitative continuous.

Explanatory:
(1) Side: categorical nominal with two levels: ipsi- and contra-lateral. Ipsi was set as reference.
(2) Distance: quantitative discrete for distances between electrodes, from 0 mm to 1200 mm.

Npyr = 5953
Linear Mixed Model  Regression

Side
Coef. = -0.284
z = -80.813
P-value ~= 0

Distance
Coef. = -0.070
z = -68.456
P-value ~= 0

Side vs Distance
Coef. = 0.070
z = 48.027
P-value ~= 0

Side
IC95% = [-0.291, -0.277]

Distance
IC95% = [-0.072, -0.068]

Side vs Distance
IC95% = [0.067, 0.072]
7A Supp 2 ipsi
Phase Locking Value (R) of pyramidal spike phases during ipsilateral ripples across shanks distances.
Response: Phase Locking Value (R): quantitative continuous.

Explanatory:
(1) Distance: quantitative discrete for distances between ipsilateral electrodes, from 0 mm to 1200 mm.

Npyr = 3026
Linear Mixed Model  Regression

Distance
Coef. = -0.070
z = -49.427
P-value ~= 0

Coef. in % of intercept:
-22.6 %
Distance
IC95% = [-0.073, -0.067]
7A Supp 2 contra
Phase Locking Value (R) of pyramidal spike phases during contralateral ripples across shanks distances.
Response: Phase Locking Value (R): quantitative continuous.

Explanatory:
(1) Distance: quantitative discrete for distances between contralateral electrodes, from 0 mm to 1200 mm.

Npyr = 2927
Linear Mixed Model  Regression

Distance
Coef. = -0.0002
z = -0.878
P-value = 0.38

Coef. in % of intercept:
-0.8 %
Distance
IC95% = [-0.001, 0]
7B Supp 2
Phase Locking Value (R) of interneurons spike phases during ipsi- and contralateral ripples across shanks distances.
Response: Phase Locking Value (R): quantitative continuous.

Explanatory:
(1) Side: categorical nominal with two levels: ipsi- and contra-lateral. Ipsi was set as reference.
(2) Distance: quantitative discrete for distances between electrodes, from 0 mm to 1200 mm.

Nint = 1348
Linear Mixed Model  Regression

Side
Coef. = -1.93
z = -33.385
P-value = 2.25 x 10-244

Distance
Coef. = -0.044
z = -26.723
P-value = 2.54 x 10-157

Side vs Distance
Coef. = 0.044
z = 19.127
P-value = 1.5 x 10-81

Side
IC95% = [-0.204, -0.181]

Distance
IC95% = [-0.047, -0.041]

Side vs Distance
IC95% = [0.039, 0.048]
7B Supp 2 ipsi
Phase Locking Value (R) of interneurons spike phases during ipsilateral ripples across shanks distances.
Response: Phase Locking Value (R): quantitative continuous.

Explanatory:
(1) Distance: quantitative discrete for distances between ipsilateral electrodes, from 0 mm to 1200 mm.

Nint = 686
Linear Mixed Model  Regression

Distance
Coef. = -0.044
z = -19.332
P-value = 2.9 x 10-83

Coef. in % of intercept:
-20.5 %
Distance
IC95% = [-0.048, -0.039]
7B Supp 2 contra
Phase Locking Value (R) of interneurons spike phases during contralateral ripples across shanks distances.
Response: Phase Locking Value (R): quantitative continuous.

Explanatory:
(1) Distance: quantitative discrete for distances between contralateral electrodes, from 0 mm to 1200 mm.

Nint = 662
Linear Mixed Model  Regression

Distance
Coef. = -0.0003
z = -0.978
P-value = 0.328

Coef. in % of intercept:
-1.34 %
Distance
IC95% = [-0.001, 0.000]
7C Supp 2
Firing rate difference (firing rate inside – outside ripple events) of pyramidal neurons during ipsi- and contralateral ripples across shanks distances.
Response: Firing rate difference (Hz): quantitative continuous.

Explanatory:
(1) Side: categorical nominal with two levels: ipsi- and contra-lateral. Ipsi was set as reference.
(2) Distance: quantitative discrete for distances between electrodes, from 0 mm to 1200 mm.

Npyr = 5953
Linear Mixed Model  Regression

Side
Coef. = -0.134
z = -1.387
P-value = 0.165

Distance
Coef. = -0.036
z = -1.3
P-value =  0.194

Side vs Distance
Coef. = -0.038
z = -0.946
P-value =  0.344

Side
IC95% = [-0.323, 0.055]

Distance
IC95% = [-0.091, 0.019]

Side vs Distance
IC95% = [-0.116, 0.04]
7D Supp 2
Firing rate difference (firing rate inside – outside ripple events) of interneurons during ipsi- and contralateral ripples across shanks distances.
Response: Firing rate difference (Hz): quantitative continuous.

Explanatory:
(1) Side: categorical nominal with two levels: ipsi- and contralateral. Ipsi was set as reference.
(2) Distance: quantitative discrete for distances between electrodes, from 0 mm to 1200 mm.

Nint = 1348
Linear Mixed Model  Regression

Side
Coef. = -1.29
z = -0.757
P-value = 0.449

Distance
Coef. = -0.232
z = -0.48
P-value =  0.631

Side vs Distance
Coef. = 0.068
z = 0.101
P-value = 0.92

Side
IC95% = [-4.628, 2.05]

Distance
IC95% = [-1.180, 0.715]

Side vs Distance
IC95% = [-1.25, 1.386]
7A Supp 2 and 7B Supp 2 ipsi
Phase Locking Value (R) difference between 0 and 200 mm shanks distances  for pyramidal and interneurons’ spike phases during ipsilateral ripples.
Response: Phase Locking Value (R) difference: quantitative continuous.

Explanatory:
(1) Neuron type: categorical nominal with two levels: pyramidal and interneuron.
Npyr = 526
Nint = 115
Independent T-Test

Pyr mean diff = 0.27
Int mean diff = 0.12
Group diff = 0.16

t-value = 11.9
p-value = 1.2 x 10-29
dof = 639
